# Supplementary material for: The Program for the Control of Visceral Leishmaniasis in Brazil: The Effect of the Systematic Euthanasia of Seropositive Dogs as a Single Control Action in Porteirinha, a Brazilian City with an Intense Transmission of Visceral Leishmaniasis
Source: Pathogens. 2023 Aug 18;12(8):1060. doi: 10.3390/pathogens12081060 (PMC10460051; doi:10.3390/pathogens12081060)
Supplement: Supplementary file 1 [file pathogens-12-01060-s001.zip]

Archive with 1 entries (1 files):
- pathogens-2527634-supplementary.pdf
